# Supplementary material for: Role of mitochondrial genetic interactions in determining adaptation to high altitude human population
Source: Sci Rep. 2022 Feb 7;12:2046. doi: 10.1038/s41598-022-05719-5 (PMC8821606; doi:10.1038/s41598-022-05719-5)
Supplement: Supplementary file 4 — Supplementary Information 4. [file 41598_2022_5719_MOESM4_ESM.xlsx]

## Sheet: Sheet1
Eth_genome_id		References		Andes_genome_id		References			Tibet_genome_id	Reference
1463	>AY882389	doi: 10.1086/430073.		5025	>FJ168752	doi: 10.1016/j.cub.2008.11.058			KT725993.1	10.1038/srep31083
1490	>AY882416	doi: 10.1086/430073.		5026	>FJ168751	doi: 10.1016/j.cub.2008.11.058			KT726007.1	10.1038/srep31083
2129	>DQ341063	doi: 10.1016/j.tig.2006.04.001		5028	>FJ168749	doi: 10.1016/j.cub.2008.11.058			KT726037.1	10.1038/srep31083
2130	>DQ341082	doi: 10.1016/j.tig.2006.04.001		5029	>FJ168748	doi: 10.1016/j.cub.2008.11.058			KT725989.1	10.1038/srep31083
2131	>DQ341081	doi: 10.1016/j.tig.2006.04.001		5030	>FJ168747	doi: 10.1016/j.cub.2008.11.058			KT725966.1	10.1038/srep31083
2132	>DQ341080	doi: 10.1016/j.tig.2006.04.001		5033	>FJ168744	doi: 10.1016/j.cub.2008.11.058			KT725975.1	10.1038/srep31083
2133	>DQ341079	doi: 10.1016/j.tig.2006.04.001		5034	>FJ168743	doi: 10.1016/j.cub.2008.11.058			KT726036.1	10.1038/srep31083
2135	>DQ341077	doi: 10.1016/j.tig.2006.04.001		5039	>FJ168738	doi: 10.1016/j.cub.2008.11.058			KT725986.1	10.1038/srep31083
2136	>DQ341076	doi: 10.1016/j.tig.2006.04.001		5040	>FJ168737	doi: 10.1016/j.cub.2008.11.058			KT725969.1	10.1038/srep31083
2138	>DQ341074	doi: 10.1016/j.tig.2006.04.001		5041	>FJ168736	doi: 10.1016/j.cub.2008.11.058			KT725990.1	10.1038/srep31083
2143	>DQ341069	doi: 10.1016/j.tig.2006.04.001		5042	>FJ168735	doi: 10.1016/j.cub.2008.11.058			KT726043.1	10.1038/srep31083
2144	>DQ341068	doi: 10.1016/j.tig.2006.04.001		5645	>HM107360	doi: 10.1101/gr.109231.110			KT726009.1	10.1038/srep31083
2145	>DQ341067	doi: 10.1016/j.tig.2006.04.001		5646	>HM107359	doi: 10.1101/gr.109231.110			KT725963.1	10.1038/srep31083
2146	>DQ341066	doi: 10.1016/j.tig.2006.04.001		5651	>HM107354	doi: 10.1101/gr.109231.110			KT726028.1	10.1038/srep31083
2147	>DQ341065	doi: 10.1016/j.tig.2006.04.001		5652	>HM107353	doi: 10.1101/gr.109231.110			KT725959.1	10.1038/srep31083
2148	>DQ341064	doi: 10.1016/j.tig.2006.04.001		5653	>HM107352	doi: 10.1101/gr.109231.110			KT726014.1	10.1038/srep31083
2150	>DQ341061	doi: 10.1016/j.tig.2006.04.001		5663	>HM107342	doi: 10.1101/gr.109231.110			KT725962.1	10.1038/srep31083
2151	>DQ341060	doi: 10.1016/j.tig.2006.04.001		5664	>HM107341	doi: 10.1101/gr.109231.110			KT725997.1	10.1038/srep31083
2529	>EF064343	doi: 10.1126/science.1135566		5666	>HM107339	doi: 10.1101/gr.109231.110			KT725961.1	10.1038/srep31083
2549	>EF064323	doi: 10.1126/science.1135566		17741	>JX669136	Direct Submission			KT725982.1	10.1038/srep31083
2566	>EF060351	doi: 10.1126/science.1135566		17742	>JX669137	Direct Submission			KT726041.1	10.1038/srep31083
2568	>EF060349	doi: 10.1126/science.1135566		17743	>JX669138	Direct Submission			KT726030.1	10.1038/srep31083
2571	>EF060346	doi: 10.1126/science.1135566		17744	>JX669139	Direct Submission			KT726023.1	10.1038/srep31083
2572	>EF060345	doi: 10.1126/science.1135566		17745	>JX669140	Direct Submission			KT726013.1	10.1038/srep31083
2573	>EF060344	doi: 10.1126/science.1135566		17746	>JX669141	Direct Submission			KT726021.1	10.1038/srep31083
2579	>EF060338	doi: 10.1126/science.1135566		17747	>JX669142	Direct Submission			KT725994.1	10.1038/srep31083
2580	>EF060337	doi: 10.1126/science.1135566		17748	>JX669143	Direct Submission			KT725992.1	10.1038/srep31083
2589	>EF060328	doi: 10.1126/science.1135566		17749	>JX669144	Direct Submission			KT725971.1	10.1038/srep31083
2590	>EF060327	doi: 10.1126/science.1135566		17750	>JX669145	Direct Submission			KT725970.1	10.1038/srep31083
2591	>EF060326	doi: 10.1126/science.1135566		17751	>JX669146	Direct Submission			KT726024.1	10.1038/srep31083
2592	>EF060325	doi: 10.1126/science.1135566		17752	>JX669147	Direct Submission			KT725978.1	10.1038/srep31083
2593	>EF060324	doi: 10.1126/science.1135566		17753	>JX669148	Direct Submission			KT725984.1	10.1038/srep31083
2594	>EF060323	doi: 10.1126/science.1135566		17754	>JX669149	Direct Submission			KT726044.1	10.1038/srep31083
2595	>EF060322	doi: 10.1126/science.1135566		17755	>JX669150	Direct Submission			KT726003.1	10.1038/srep31083
3370	>EU092661	doi: 10.1016/j.ajhg.2008.04.002		17756	>JX669151	Direct Submission			KT725972.1	10.1038/srep31083
3371	>EU092662	doi: 10.1016/j.ajhg.2008.04.002		17757	>JX669153	Direct Submission			KT725960.1	10.1038/srep31083
3375	>EU092666	doi: 10.1016/j.ajhg.2008.04.002		17758	>JX669152	Direct Submission			KT726019.1	10.1038/srep31083
3377	>EU092668	doi: 10.1016/j.ajhg.2008.04.002		17759	>JX669154	Direct Submission			KT725987.1	10.1038/srep31083
3378	>EU092669	doi: 10.1016/j.ajhg.2008.04.002		17760	>JX669155	Direct Submission			KT726027.1	10.1038/srep31083
3382	>EU092673	doi: 10.1016/j.ajhg.2008.04.002		17761	>JX669156	Direct Submission			KT726038.1	10.1038/srep31083
3383	>EU092674	doi: 10.1016/j.ajhg.2008.04.002		17762	>JX669157	Direct Submission			KT726004.1	10.1038/srep31083
3643	>EU092934	doi: 10.1016/j.ajhg.2008.04.002		17763	>JX669158	Direct Submission			KT725985.1	10.1038/srep31083
3644	>EU092935	doi: 10.1016/j.ajhg.2008.04.002		17764	>JX669159	Direct Submission			KT725977.1	10.1038/srep31083
3645	>EU092936	doi: 10.1016/j.ajhg.2008.04.002		17765	>JX669160	Direct Submission			KT726000.1	10.1038/srep31083
3646	>EU092937	doi: 10.1016/j.ajhg.2008.04.002		17766	>JX669161	Direct Submission			KT726016.1	10.1038/srep31083
3647	>EU092938	doi: 10.1016/j.ajhg.2008.04.002		17767	>JX669162	Direct Submission			KT726025.1	10.1038/srep31083
3648	>EU092939	doi: 10.1016/j.ajhg.2008.04.002		17768	>JX669163	Direct Submission			KT725995.1	10.1038/srep31083
3649	>EU092940	doi: 10.1016/j.ajhg.2008.04.002		17769	>JX669164	Direct Submission			KT726010.1	10.1038/srep31083
3650	>EU092941	doi: 10.1016/j.ajhg.2008.04.002		17770	>JX669165	Direct Submission			KT726011.1	10.1038/srep31083
3651	>EU092942	doi: 10.1016/j.ajhg.2008.04.002		17771	>JX669166	Direct Submission			KT726012.1	10.1038/srep31083
3652	>EU092943	doi: 10.1016/j.ajhg.2008.04.002		17772	>JX669167	Direct Submission			KT725976.1	10.1038/srep31083
3653	>EU092944	doi: 10.1016/j.ajhg.2008.04.002		18730	>JX669168	Direct Submission			KT726029.1	10.1038/srep31083
3654	>EU092945	doi: 10.1016/j.ajhg.2008.04.002		18731	>JX669169	Direct Submission			MF737342.1	--
3655	>EU092946	doi: 10.1016/j.ajhg.2008.04.002		18732	>JX669170	Direct Submission			KT725980.1	10.1038/srep31083
3656	>EU092947	doi: 10.1016/j.ajhg.2008.04.002		18733	>JX669171	Direct Submission			KT726015.1	10.1038/srep31083
3657	>EU092948	doi: 10.1016/j.ajhg.2008.04.002		18734	>JX669172	Direct Submission			KT726026.1	10.1038/srep31083
3658	>EU092949	doi: 10.1016/j.ajhg.2008.04.002		18735	>JX669173	Direct Submission			KT725973.1	10.1038/srep31083
3659	>EU092950	doi: 10.1016/j.ajhg.2008.04.002		18736	>JX669174	Direct Submission			KT726022.1	10.1038/srep31083
3660	>EU092951	doi: 10.1016/j.ajhg.2008.04.002		18737	>JX669175	Direct Submission			KT725996.1	10.1038/srep31083
3661	>EU092952	doi: 10.1016/j.ajhg.2008.04.002		18738	>JX669176	Direct Submission			KT725991.1	10.1038/srep31083
5540	>HM185261	doi: 10.1093/molbev/msq178		18739	>JX669177	Direct Submission			KT726006.1	10.1038/srep31083
5541	>HM185260	doi: 10.1093/molbev/msq178		18740	>JX669178	Direct Submission			KT725964.1	10.1038/srep31083
5542	>HM185259	doi: 10.1093/molbev/msq178		18741	>JX669179	Direct Submission			KT725968.1	10.1038/srep31083
5543	>HM185258	doi: 10.1093/molbev/msq178		18742	>JX669180	Direct Submission			KT725974.1	10.1038/srep31083
5546	>HM185255	doi: 10.1093/molbev/msq178		18743	>JX669181	Direct Submission			KT726040.1	10.1038/srep31083
7220	>HQ651710	doi: 10.1186/1471-2148-10-390		18744	>JX669182	Direct Submission			KT725965.1	10.1038/srep31083
8169	>EF556180	doi: 10.1371/journal.pone.0002062		18745	>JX669183	Direct Submission			KT726005.1	10.1038/srep31083
8172	>EF556174	doi: 10.1371/journal.pone.0002062		18746	>JX669184	Direct Submission			KT725988.1	10.1038/srep31083
8173	>EF556172	doi: 10.1371/journal.pone.0002062		18747	>JX669185	Direct Submission			KT725981.1	10.1038/srep31083
8176	>EF556166	doi: 10.1371/journal.pone.0002062		18748	>JX669186	Direct Submission			KT725967.1	10.1038/srep31083
8197	>EF556173	doi: 10.1371/journal.pone.0002062		18749	>JX669187	Direct Submission			KT726034.1	10.1038/srep31083
11160	>JQ704670	doi: 10.1016/j.ajhg.2012.03.002		18750	>JX669188	Direct Submission			KT726017.1	10.1038/srep31083
12525	>JQ706035	doi: 10.1016/j.ajhg.2012.03.002		18751	>JX669189	Direct Submission			KT725979.1	10.1038/srep31083
12526	>JQ706036	doi: 10.1016/j.ajhg.2012.03.002		18752	>JX669190	Direct Submission			KT726020.1	10.1038/srep31083
12527	>JQ706037	doi: 10.1016/j.ajhg.2012.03.002		18753	>JX669191	Direct Submission			KT726018.1	10.1038/srep31083
12655	>JF260935	doi: 10.1002/ajpa.21522		18754	>JX669192	Direct Submission			KT726035.1	10.1038/srep31083
12889	>JN655773	doi: 10.1093/molbev/msr245		18755	>JX669193	Direct Submission			KT725999.1	10.1038/srep31083
12890	>JN655774	doi: 10.1093/molbev/msr245		18756	>JX669194	Direct Submission			KT725983.1	10.1038/srep31083
12891	>JN655775	doi: 10.1093/molbev/msr245		18757	>JX669195	Direct Submission			KT726001.1	10.1038/srep31083
12892	>JN655776	doi: 10.1093/molbev/msr245		18758	>JX669196	Direct Submission			KT726008.1	10.1038/srep31083
12893	>JN655777	doi: 10.1093/molbev/msr245		18759	>JX669197	Direct Submission			KT726032.1	10.1038/srep31083
12894	>JN655778	doi: 10.1093/molbev/msr245		18760	>JX669198	Direct Submission			KT726031.1	10.1038/srep31083
12895	>JN655779	doi: 10.1093/molbev/msr245		18761	>JX669199	Direct Submission			KT726042.1	10.1038/srep31083
12896	>JN655780	doi: 10.1093/molbev/msr245		18762	>JX669200	Direct Submission			KT726033.1	10.1038/srep31083
12897	>JN655781	doi: 10.1093/molbev/msr245		18763	>JX669201	Direct Submission			KT726039.1	10.1038/srep31083
12898	>JN655782	doi: 10.1093/molbev/msr245		18764	>JX669202	Direct Submission			KT725998.1	10.1038/srep31083
12899	>JN655783	doi: 10.1093/molbev/msr245		18765	>JX669203	Direct Submission
12900	>JN655784	doi: 10.1093/molbev/msr245		18766	>JX669204	Direct Submission
12901	>JN655785	doi: 10.1093/molbev/msr245		18767	>JX669205	Direct Submission
12902	>JN655786	doi: 10.1093/molbev/msr245		18768	>JX669206	Direct Submission
12903	>JN655787	doi: 10.1093/molbev/msr245		19311	>JX669207	Direct Submission
12904	>JN655788	doi: 10.1093/molbev/msr245		19312	>JX669208	Direct Submission
13439	>JQ245788	doi: 10.1016/j.ajhg.2011.12.010		19313	>JX669209	Direct Submission
13440	>JQ245789	doi: 10.1016/j.ajhg.2011.12.010		19314	>JX669210	Direct Submission
13441	>JQ245790	doi: 10.1016/j.ajhg.2011.12.010		19315	>JX669211	Direct Submission
14909	>KC152576	doi: 10.1186/1471-2148-12-234		19316	>JX669212	Direct Submission
14910	>KC152577	doi: 10.1186/1471-2148-12-234		19317	>JX669213	Direct Submission
14979	>JX120713	doi: 10.1186/1471-2148-14-109		19318	>JX669214	Direct Submission
14980	>JX120714	doi: 10.1186/1471-2148-14-109		19319	>JX669215	Direct Submission
14981	>JX120715	doi: 10.1186/1471-2148-14-109		19320	>JX669216	Direct Submission
14982	>JX120716	doi: 10.1186/1471-2148-14-109		19321	>JX669217	Direct Submission
15042	>JX120776	doi: 10.1186/1471-2148-14-109		19322	>JX669218	Direct Submission
21894	>KF672812	doi: 10.1371/journal.pone.0080031		19323	>JX669219	Direct Submission
21903	>KF672821	doi: 10.1371/journal.pone.0080031		19324	>JX669220	Direct Submission
21912	>KF672830	doi: 10.1371/journal.pone.0080031		19325	>JX669221	Direct Submission
23560	>KR135870	doi: 10.1038/srep12526		19326	>JX669222	Direct Submission
23561	>KR135869	doi: 10.1038/srep12526		19327	>JX669223	Direct Submission
23562	>KR135868	doi: 10.1038/srep12526		19328	>JX669224	Direct Submission
23563	>KR135867	doi: 10.1038/srep12526		19329	>JX669225	Direct Submission
23605	>KM245152	doi: 10.1371/journal.pone.0129839		19330	>JX669226	Direct Submission
23621	>KM245136	doi: 10.1371/journal.pone.0129840		19331	>JX669227	Direct Submission
23622	>KM245135	doi: 10.1371/journal.pone.0129840		19332	>JX669228	Direct Submission
23998	>KP317061	doi: 10.1371/journal.pone.0118625.		19333	>JX669229	Direct Submission
23999	>KP317060	doi: 10.1371/journal.pone.0118625.		19334	>JX669230	Direct Submission
24000	>KP317059	doi: 10.1371/journal.pone.0118625.		19335	>JX669231	Direct Submission
24001	>KP317058	doi: 10.1371/journal.pone.0118625.		19336	>JX669232	Direct Submission
24002	>KP317057	doi: 10.1371/journal.pone.0118625.		19337	>JX669233	Direct Submission
24003	>KP317056	doi: 10.1371/journal.pone.0118625.		19338	>JX669234	Direct Submission
				19339	>JX669235	Direct Submission
				19340	>JX669236	Direct Submission
				19341	>JX669237	Direct Submission
				19342	>JX669238	Direct Submission
				19343	>JX669239	Direct Submission
				19344	>JX669240	Direct Submission
				19345	>JX669241	Direct Submission
				19346	>JX669242	Direct Submission
				19347	>JX669243	Direct Submission
				19348	>JX669244	Direct Submission
				19349	>JX669245	Direct Submission
				19350	>JX669246	Direct Submission
				19351	>JX669247	Direct Submission
				19352	>JX669248	Direct Submission
				19353	>JX669249	Direct Submission
				19354	>JX669250	Direct Submission
				19355	>JX669251	Direct Submission
				19356	>JX669252	Direct Submission
				19357	>JX669253	Direct Submission
				19358	>JX669254	Direct Submission
				19359	>JX669255	Direct Submission
				19360	>JX669256	Direct Submission
				19361	>JX669257	Direct Submission
				19362	>JX669258	Direct Submission
				19742	>JX669259	Direct Submission
				19743	>JX669260	Direct Submission
				19744	>JX669261	Direct Submission
				19745	>JX669262	Direct Submission
				19746	>JX669263	Direct Submission
				19747	>JX669264	Direct Submission
				19748	>JX669265	Direct Submission
				19749	>JX669266	Direct Submission
				19750	>JX669267	Direct Submission
				19751	>JX669268	Direct Submission
				19752	>JX669269	Direct Submission
				19753	>JX669270	Direct Submission
				19754	>JX669271	Direct Submission
				19755	>JX669272	Direct Submission
				19756	>JX669273	Direct Submission
				19757	>JX669274	Direct Submission
				19758	>JX669275	Direct Submission
				19759	>JX669276	Direct Submission
				19760	>JX669277	Direct Submission
				19761	>JX669278	Direct Submission
				19762	>JX669279	Direct Submission
				19763	>JX669280	Direct Submission
				19764	>JX669281	Direct Submission
				19765	>JX669282	Direct Submission
				19766	>JX669283	Direct Submission
				19767	>JX669284	Direct Submission
				19768	>JX669285	Direct Submission
				19769	>JX669286	Direct Submission
				19770	>JX669287	Direct Submission
				19771	>JX669288	Direct Submission
				19772	>JX669289	Direct Submission
				19773	>JX669290	Direct Submission
				19774	>JX669291	Direct Submission
				19775	>JX669292	Direct Submission
				19776	>JX669293	Direct Submission
				19777	>JX669294	Direct Submission
				19778	>JX669295	Direct Submission
				19779	>JX669296	Direct Submission
				19780	>JX669297	Direct Submission
				19781	>JX669298	Direct Submission
				19782	>JX669299	Direct Submission
				19783	>JX669300	Direct Submission
				19784	>JX669301	Direct Submission
				19785	>JX669302	Direct Submission
				19786	>JX669303	Direct Submission
				19787	>JX669304	Direct Submission
				19788	>JX669305	Direct Submission
				19789	>JX669306	Direct Submission
				19790	>JX669307	Direct Submission
				19791	>JX669308	Direct Submission
				19792	>JX669309	Direct Submission
				19793	>JX669310	Direct Submission
				19794	>JX669311	Direct Submission
				19795	>JX669312	Direct Submission
				19796	>JX669313	Direct Submission
				19797	>JX669314	Direct Submission
				19798	>JX669315	Direct Submission
				19799	>JX669316	Direct Submission
				19800	>JX669317	Direct Submission
				19801	>JX669318	Direct Submission
				19802	>JX669319	Direct Submission
				19803	>JX669320	Direct Submission
				19804	>JX669321	Direct Submission
				19805	>JX669322	Direct Submission
				19806	>JX669323	Direct Submission
				19807	>JX669324	Direct Submission
				19808	>JX669325	Direct Submission
				19809	>JX669326	Direct Submission
				19810	>JX669327	Direct Submission
				19811	>JX669328	Direct Submission
				19812	>JX669329	Direct Submission
				19813	>JX669330	Direct Submission
				19814	>JX669331	Direct Submission
				19815	>JX669332	Direct Submission
				19816	>JX669333	Direct Submission
				19817	>JX669334	Direct Submission
				19818	>JX669335	Direct Submission
				19819	>JX669336	Direct Submission
				19820	>JX669337	Direct Submission
				19821	>JX669338	Direct Submission
				19822	>JX669339	Direct Submission
				19823	>JX669340	Direct Submission
				19824	>JX669341	Direct Submission
				19825	>JX669342	Direct Submission
				19826	>JX669343	Direct Submission
				19827	>JX669344	Direct Submission
				19828	>JX669345	Direct Submission
				19829	>JX669346	Direct Submission
				19830	>JX669347	Direct Submission
				19831	>JX669348	Direct Submission
				19832	>JX669349	Direct Submission
				19833	>JX669350	Direct Submission
				19834	>JX669351	Direct Submission
				19835	>JX669352	Direct Submission
				19836	>JX669353	Direct Submission
				19837	>JX669354	Direct Submission
				19838	>JX669355	Direct Submission
				19839	>JX669356	Direct Submission
				19840	>JX669357	Direct Submission
				19841	>JX669358	Direct Submission
				19842	>JX669359	Direct Submission
				19843	>JX669360	Direct Submission
				19844	>JX669361	Direct Submission
				19845	>JX669362	Direct Submission
				19846	>JX669363	Direct Submission
				19847	>JX669364	Direct Submission
				19848	>JX669365	Direct Submission
				19849	>JX669366	Direct Submission
				19850	>JX669367	Direct Submission
				19851	>JX669368	Direct Submission
				19852	>JX669369	Direct Submission
				19853	>JX669370	Direct Submission
				19854	>JX669371	Direct Submission
				19855	>JX669372	Direct Submission
				19856	>JX669373	Direct Submission
				19857	>JX669374	Direct Submission
				19858	>JX669375	Direct Submission
				19859	>JX669376	Direct Submission
				19860	>JX669377	Direct Submission
				19861	>JX669378	Direct Submission
				19862	>JX669379	Direct Submission
				19863	>JX669380	Direct Submission
				19864	>JX669381	Direct Submission
				19865	>JX669382	Direct Submission
				19866	>JX669383	Direct Submission
				19867	>JX669384	Direct Submission
				19868	>JX669385	Direct Submission
				19869	>JX669386	Direct Submission
				19870	>JX669387	Direct Submission
				19871	>JX669388	Direct Submission
				19872	>JX669389	Direct Submission
				19873	>JX669390	Direct Submission
				19874	>JX669391	Direct Submission
				19875	>JX669392	Direct Submission
				19876	>JX669393	Direct Submission
				19877	>JX669394	Direct Submission
				19878	>JX669395	Direct Submission
				19879	>JX669396	Direct Submission
				19880	>JX669397	Direct Submission
				19881	>JX669398	Direct Submission
				20231	>JX669399	Direct Submission
				20232	>JX669400	Direct Submission
				20233	>JX669401	Direct Submission
				20234	>JX669402	Direct Submission
				20235	>JX669403	Direct Submission
				20236	>JX669404	Direct Submission
				20237	>JX669405	Direct Submission
				20238	>JX669406	Direct Submission
				20239	>JX669407	Direct Submission
				20240	>JX669408	Direct Submission
				20241	>JX669409	Direct Submission
				20242	>JX669410	Direct Submission
				20243	>JX669411	Direct Submission
				20244	>JX669412	Direct Submission
				20245	>JX669413	Direct Submission
				20246	>JX669414	Direct Submission
				20247	>JX669415	Direct Submission
				20248	>JX669416	Direct Submission
				20249	>JX669417	Direct Submission
				20250	>JX669418	Direct Submission
				20251	>JX669419	Direct Submission
				20252	>JX669420	Direct Submission
				20253	>JX669421	Direct Submission
				20254	>JX669422	Direct Submission
				20255	>JX669423	Direct Submission
				20256	>JX669424	Direct Submission
				28165	>HG01565	https://www.internationalgenome.org/data-portal/population/PEL
				28166	>HG01577	https://www.internationalgenome.org/data-portal/population/PEL
				28167	>HG01578	https://www.internationalgenome.org/data-portal/population/PEL
				28248	>HG01954	https://www.internationalgenome.org/data-portal/population/PEL
				28250	>HG01971	https://www.internationalgenome.org/data-portal/population/PEL
				28251	>HG01973	https://www.internationalgenome.org/data-portal/population/PEL
				28252	>HG01974	https://www.internationalgenome.org/data-portal/population/PEL
				28253	>HG01976	https://www.internationalgenome.org/data-portal/population/PEL
				28254	>HG01977	https://www.internationalgenome.org/data-portal/population/PEL
				28255	>HG01982	https://www.internationalgenome.org/data-portal/population/PEL
				28256	>HG01983	https://www.internationalgenome.org/data-portal/population/PEL
				28258	>HG02002	https://www.internationalgenome.org/data-portal/population/PEL
				28259	>HG02003	https://www.internationalgenome.org/data-portal/population/PEL
				28260	>HG02006	https://www.internationalgenome.org/data-portal/population/PEL
				28295	>HG02090	https://www.internationalgenome.org/data-portal/population/PEL
				28307	>HG02146	https://www.internationalgenome.org/data-portal/population/PEL
				28308	>HG02147	https://www.internationalgenome.org/data-portal/population/PEL
				28326	>HG02259	https://www.internationalgenome.org/data-portal/population/PEL
				28327	>HG02260	https://www.internationalgenome.org/data-portal/population/PEL
				28328	>HG02271	https://www.internationalgenome.org/data-portal/population/PEL
				28329	>HG02272	https://www.internationalgenome.org/data-portal/population/PEL
				28330	>HG02291	https://www.internationalgenome.org/data-portal/population/PEL
				28331	>HG02292	https://www.internationalgenome.org/data-portal/population/PEL
				28332	>HG02298	https://www.internationalgenome.org/data-portal/population/PEL
				28333	>HG02299	https://www.internationalgenome.org/data-portal/population/PEL
				28334	>HG02304	https://www.internationalgenome.org/data-portal/population/PEL
				28335	>HG02312	https://www.internationalgenome.org/data-portal/population/PEL
				28336	>HG02348	https://www.internationalgenome.org/data-portal/population/PEL
				36127	>MG571188	doi: 10.1038/s41598-017-17728-w
				36128	>MG571189	doi: 10.1038/s41598-017-17728-w
				36129	>MG571182	doi: 10.1038/s41598-017-17728-w
				36130	>MG571183	doi: 10.1038/s41598-017-17728-w
				36131	>MG571180	doi: 10.1038/s41598-017-17728-w
				36132	>MG571181	doi: 10.1038/s41598-017-17728-w
				36133	>MG571186	doi: 10.1038/s41598-017-17728-w
				36134	>MG571187	doi: 10.1038/s41598-017-17728-w
				36135	>MG571184	doi: 10.1038/s41598-017-17728-w
				36136	>MG571185	doi: 10.1038/s41598-017-17728-w
				36498	>MG571160	doi: 10.1038/s41598-017-17728-w
				36499	>MG571161	doi: 10.1038/s41598-017-17728-w
				36500	>MG571162	doi: 10.1038/s41598-017-17728-w
				36501	>MG571163	doi: 10.1038/s41598-017-17728-w
				36502	>MG571164	doi: 10.1038/s41598-017-17728-w
				36503	>MG571165	doi: 10.1038/s41598-017-17728-w
				36504	>MG571166	doi: 10.1038/s41598-017-17728-w
				36505	>MG571167	doi: 10.1038/s41598-017-17728-w
				36506	>MG571168	doi: 10.1038/s41598-017-17728-w
				36507	>MG571169	doi: 10.1038/s41598-017-17728-w
				36668	>KY680848	doi: 10.1093/molbev/msx267
				36894	>MG571118	doi: 10.1038/s41598-017-17728-w
				36895	>MG571146	doi: 10.1038/s41598-017-17728-w
				36896	>MG571147	doi: 10.1038/s41598-017-17728-w
				36897	>MG571144	doi: 10.1038/s41598-017-17728-w
				36898	>MG571145	doi: 10.1038/s41598-017-17728-w
				36899	>MG571142	doi: 10.1038/s41598-017-17728-w
				36900	>MG571143	doi: 10.1038/s41598-017-17728-w
				36901	>MG571140	doi: 10.1038/s41598-017-17728-w
				36902	>MG571141	doi: 10.1038/s41598-017-17728-w
				36903	>MG571148	doi: 10.1038/s41598-017-17728-w
				36904	>MG571149	doi: 10.1038/s41598-017-17728-w
				37407	>MG571128	doi: 10.1038/s41598-017-17728-w
				37408	>MG571129	doi: 10.1038/s41598-017-17728-w
				37409	>MG571124	doi: 10.1038/s41598-017-17728-w
				37410	>MG571125	doi: 10.1038/s41598-017-17728-w
				37411	>MG571126	doi: 10.1038/s41598-017-17728-w
				37412	>MG571127	doi: 10.1038/s41598-017-17728-w
				37413	>MG571120	doi: 10.1038/s41598-017-17728-w
				37414	>MG571121	doi: 10.1038/s41598-017-17728-w
				37415	>MG571122	doi: 10.1038/s41598-017-17728-w
				37416	>MG571123	doi: 10.1038/s41598-017-17728-w
				37801	>MG571106	doi: 10.1038/s41598-017-17728-w
				37802	>MG571107	doi: 10.1038/s41598-017-17728-w
				37803	>MG571104	doi: 10.1038/s41598-017-17728-w
				37804	>MG571105	doi: 10.1038/s41598-017-17728-w
				37805	>MG571108	doi: 10.1038/s41598-017-17728-w
				37806	>MG571109	doi: 10.1038/s41598-017-17728-w
				40559	>MG571216	doi: 10.1038/s41598-017-17728-w
				40560	>MG571217	doi: 10.1038/s41598-017-17728-w
				40561	>MG571214	doi: 10.1038/s41598-017-17728-w
				40562	>MG571215	doi: 10.1038/s41598-017-17728-w
				40563	>MG571212	doi: 10.1038/s41598-017-17728-w
				40564	>MG571213	doi: 10.1038/s41598-017-17728-w
				40565	>MG571210	doi: 10.1038/s41598-017-17728-w
				40566	>MG571211	doi: 10.1038/s41598-017-17728-w
				40567	>MG571218	doi: 10.1038/s41598-017-17728-w
				40568	>MG571219	doi: 10.1038/s41598-017-17728-w
				41920	>MG571199	doi: 10.1038/s41598-017-17728-w
				41921	>MG571198	doi: 10.1038/s41598-017-17728-w
				41922	>MG571195	doi: 10.1038/s41598-017-17728-w
				41923	>MG571194	doi: 10.1038/s41598-017-17728-w
				41924	>MG571197	doi: 10.1038/s41598-017-17728-w
				41925	>MG571196	doi: 10.1038/s41598-017-17728-w
				41926	>MG571191	doi: 10.1038/s41598-017-17728-w
				41927	>MG571190	doi: 10.1038/s41598-017-17728-w
				41928	>MG571193	doi: 10.1038/s41598-017-17728-w
				41929	>MG571192	doi: 10.1038/s41598-017-17728-w
				42079	>KY680879	doi: 10.1093/molbev/msx267
				42323	>MG571173	doi: 10.1038/s41598-017-17728-w
				42324	>MG571172	doi: 10.1038/s41598-017-17728-w
				42325	>MG571171	doi: 10.1038/s41598-017-17728-w
				42326	>MG571170	doi: 10.1038/s41598-017-17728-w
				42327	>MG571177	doi: 10.1038/s41598-017-17728-w
				42328	>MG571176	doi: 10.1038/s41598-017-17728-w
				42329	>MG571175	doi: 10.1038/s41598-017-17728-w
				42330	>MG571174	doi: 10.1038/s41598-017-17728-w
				42331	>MG571179	doi: 10.1038/s41598-017-17728-w
				42332	>MG571178	doi: 10.1038/s41598-017-17728-w
				42816	>MG571159	doi: 10.1038/s41598-017-17728-w
				42817	>MG571158	doi: 10.1038/s41598-017-17728-w
				42818	>MG571151	doi: 10.1038/s41598-017-17728-w
				42819	>MG571150	doi: 10.1038/s41598-017-17728-w
				42820	>MG571153	doi: 10.1038/s41598-017-17728-w
				42821	>MG571152	doi: 10.1038/s41598-017-17728-w
				42822	>MG571155	doi: 10.1038/s41598-017-17728-w
				42823	>MG571154	doi: 10.1038/s41598-017-17728-w
				42824	>MG571157	doi: 10.1038/s41598-017-17728-w
				42825	>MG571156	doi: 10.1038/s41598-017-17728-w
				43258	>MG571139	doi: 10.1038/s41598-017-17728-w
				43260	>MG571137	doi: 10.1038/s41598-017-17728-w
				43261	>MG571136	doi: 10.1038/s41598-017-17728-w
				43262	>MG571135	doi: 10.1038/s41598-017-17728-w
				43263	>MG571134	doi: 10.1038/s41598-017-17728-w
				43264	>MG571133	doi: 10.1038/s41598-017-17728-w
				43266	>MG571131	doi: 10.1038/s41598-017-17728-w
				43635	>MG571115	doi: 10.1038/s41598-017-17728-w
				43636	>MG571114	doi: 10.1038/s41598-017-17728-w
				43637	>MG571117	doi: 10.1038/s41598-017-17728-w
				43638	>MG571116	doi: 10.1038/s41598-017-17728-w
				43639	>MG571111	doi: 10.1038/s41598-017-17728-w
				43640	>MG571110	doi: 10.1038/s41598-017-17728-w
				43641	>MG571113	doi: 10.1038/s41598-017-17728-w
				43642	>MG571112	doi: 10.1038/s41598-017-17728-w
				43644	>MG571119	doi: 10.1038/s41598-017-17728-w
				45088	>KY680909	doi: 10.1093/molbev/msx267
				45985	>MG571138	doi: 10.1038/s41598-017-17728-w
				45987	>MG571132	doi: 10.1038/s41598-017-17728-w
				45988	>MG571130	doi: 10.1038/s41598-017-17728-w
				46164	>MG571221	doi: 10.1038/s41598-017-17728-w
				46165	>MG571220	doi: 10.1038/s41598-017-17728-w
				46656	>MG571209	doi: 10.1038/s41598-017-17728-w
				46657	>MG571208	doi: 10.1038/s41598-017-17728-w
				46659	>MG571201	doi: 10.1038/s41598-017-17728-w
				46660	>MG571200	doi: 10.1038/s41598-017-17728-w
				46661	>MG571203	doi: 10.1038/s41598-017-17728-w
				46662	>MG571202	doi: 10.1038/s41598-017-17728-w
				46663	>MG571205	doi: 10.1038/s41598-017-17728-w
				46664	>MG571204	doi: 10.1038/s41598-017-17728-w
				46665	>MG571207	doi: 10.1038/s41598-017-17728-w
				46666	>MG571206	doi: 10.1038/s41598-017-17728-w
				46743	>KY680986	doi: 10.1093/molbev/msx267
				46920	>KY681007	doi: 10.1093/molbev/msx268
				46926	>KY681009	doi: 10.1093/molbev/msx269
				46927	>KY681008	doi: 10.1093/molbev/msx270
				47366	>KY680882	doi: 10.1093/molbev/msx271
				47367	>KY680883	doi: 10.1093/molbev/msx272
